# Supplementary material for: Elizabethkingia anophelis MSU001 Isolated from Anopheles stephensi: Molecular Characterization and Comparative Genome Analysis
Source: Microorganisms. 2024 May 27;12(6):1079. doi: 10.3390/microorganisms12061079 (PMC11206156; doi:10.3390/microorganisms12061079)
Supplement: Supplementary file 1 [file microorganisms-12-01079-s001.zip]

Archive with 7 entries (7 files):
- Figure S1 Mass spectrum.pptx
- Figure S2 Supplemental materials 27 subsystems consisting of 87 categories.pdf
- Figure S3.pptx
- Table S1 .pdf
- Table S2 ANI .pdf
- Table S3 CAZyases.xls
- Table S4 Total Resistome.pdf
