# Supplementary material for: Elizabethkingia anophelis MSU001 Isolated from Anopheles stephensi: Molecular Characterization and Comparative Genome Analysis
Source: Microorganisms. 2024 May 27;12(6):1079. doi: 10.3390/microorganisms12061079 (PMC11206156; doi:10.3390/microorganisms12061079)
Supplement: Supplementary file 1 [file microorganisms-12-01079-s001.zip › Table S3 CAZyases.xls]

## Sheet: GH
GH	1	2	3	5	13	16	18	19	20	23	25	27	29	30	31	32	33	35	36	37	43	63	65	73	77	84	88	89	92	95	97	108	109	110	123	125	130	144	154	171	186	Total	Column1	Column2	Column3	Column4	Column5	Column6	Column7
Elizabethkingia anophelis 0422	1	4	6	1	3	1	6	1	4	1	1	1	6	0	1	0	0	1	1	1	1	1	1	2	1	0	1	1	3	2	2	0	1	0	1	1	2	1	1	1	0	63
Elizabethkingia anophelis 090-MNO-R	1	4	5	1	3	0	6	1	4	1	1	1	7	1	1	0	0	1	1	1	1	1	1	2	1	0	1	1	3	2	2	0	1	0	1	1	2	1	1	1	0	63
Elizabethkingia anophelis 2-14	1	4	6	1	3	1	4	1	3	1	1	1	7	0	1	0	0	1	1	1	1	1	1	2	1	0	1	1	3	2	2	0	1	0	1	1	2	1	1	1	0	61
Elizabethkingia anophelis 2-62	1	4	5	1	3	1	6	2	4	1	1	1	7	0	1	0	0	1	1	1	1	1	1	2	1	0	1	1	3	2	2	0	1	0	1	1	2	1	1	1	0	64
Elizabethkingia anophelis 2-8	1	4	7	1	3	1	6	1	4	1	1	1	6	1	1	0	0	1	1	1	1	1	1	2	1	0	1	1	3	2	2	0	1	0	1	1	2	1	1	1	0	65
Elizabethkingia anophelis 2002C02-176	1	4	5	1	3	1	6	1	4	1	1	2	7	0	1	0	0	2	1	1	2	1	1	2	1	0	1	1	3	2	2	0	1	0	1	1	2	1	1	1	0	66
Elizabethkingia anophelis 2002N07-090	1	4	5	1	3	0	6	1	4	1	1	1	7	1	1	0	0	1	1	1	1	1	1	2	1	0	1	1	3	2	2	0	1	0	1	1	2	1	1	1	0	63
Elizabethkingia anophelis 2008N07-201	1	4	5	1	3	1	6	1	4	1	1	2	7	0	1	0	0	2	1	1	2	1	1	2	1	0	1	1	3	2	2	0	1	0	1	1	2	1	1	1	0	66
Elizabethkingia anophelis 2008S01-229	1	4	4	1	3	1	6	1	4	1	1	1	6	0	1	0	0	1	1	1	1	1	1	2	1	0	1	1	3	2	2	0	1	0	1	1	2	1	1	1	0	61
Elizabethkingia anophelis 2022CK-00262	1	4	6	1	3	1	6	2	4	1	1	1	7	0	1	0	0	1	1	1	1	1	1	2	1	0	1	1	3	2	2	0	1	0	1	1	2	1	1	1	0	65
Elizabethkingia anophelis 2023CK-00282	1	4	4	1	3	1	6	1	4	1	1	1	6	0	1	0	0	1	1	1	1	1	1	2	1	0	1	1	3	2	2	0	1	0	1	1	2	1	1	1	0	61
Elizabethkingia anophelis 229-MNO-R	1	4	4	1	3	1	6	1	4	1	1	1	6	0	1	0	0	1	1	1	1	1	1	2	1	0	1	1	3	2	2	0	1	0	1	1	2	1	1	1	0	61
Elizabethkingia anophelis 277-17	1	4	5	1	3	1	6	1	4	2	1	1	7	0	1	0	0	1	1	1	1	1	1	2	1	0	1	1	3	2	2	0	1	0	1	1	2	1	1	1	0	64
Elizabethkingia anophelis 296-96	1	4	5	1	3	1	6	2	4	1	1	1	7	0	1	0	0	1	1	1	1	1	1	2	1	0	1	1	3	2	2	0	1	0	1	1	2	1	1	1	0	64
Elizabethkingia anophelis 313-22	1	4	5	1	3	1	6	1	4	1	1	1	7	1	1	0	0	1	1	1	1	1	1	2	1	0	1	1	3	2	2	1	1	0	1	1	2	1	1	1	0	65
Elizabethkingia anophelis 3375	1	4	4	1	3	1	6	2	4	1	1	1	6	0	1	0	0	1	1	1	1	1	1	2	1	0	1	1	3	2	2	0	1	0	1	1	2	1	1	1	0	62
Elizabethkingia anophelis 343-63	1	4	5	1	3	1	6	2	4	1	1	1	7	0	1	0	0	1	1	1	1	1	1	2	1	0	1	1	3	2	2	0	1	0	1	1	2	1	1	1	0	64
Elizabethkingia anophelis 344-1	1	4	5	1	3	1	6	2	4	1	1	1	7	0	1	0	0	1	1	1	1	1	1	2	1	0	1	1	3	2	2	0	1	0	1	1	2	1	1	1	0	64
Elizabethkingia anophelis 346-66	1	4	5	1	3	1	6	2	4	1	1	1	7	0	1	0	0	1	1	1	1	1	1	2	1	0	1	1	3	2	2	0	1	0	1	1	2	1	1	1	0	64
Elizabethkingia anophelis 346-72	1	4	5	1	3	1	6	2	4	1	1	1	7	0	1	0	0	1	1	1	1	1	1	2	1	0	1	1	3	2	2	0	1	0	1	1	2	1	1	1	0	64
Elizabethkingia anophelis 347-10	1	4	5	1	3	1	6	2	4	1	1	1	7	0	1	0	0	1	1	1	1	1	1	2	1	0	1	1	3	2	2	0	1	0	1	1	2	1	1	1	0	64
Elizabethkingia anophelis 347-50	1	4	5	1	3	1	6	1	4	1	1	1	7	0	1	0	0	1	1	1	1	1	1	2	1	0	1	1	3	2	2	0	1	0	1	1	2	1	1	1	0	63
Elizabethkingia anophelis 347-96	1	4	5	1	3	1	6	2	4	1	1	1	7	0	1	0	0	1	1	1	1	1	1	2	1	0	1	1	3	2	2	0	1	0	1	1	2	1	1	1	0	64
Elizabethkingia anophelis 348-50	1	4	5	1	3	1	6	2	4	1	1	1	7	0	1	0	0	1	1	1	1	1	1	2	1	0	1	1	3	2	2	0	1	0	1	1	2	1	1	1	0	64
Elizabethkingia anophelis 349-83	1	4	5	1	3	1	6	2	4	1	1	1	7	0	1	0	0	1	1	1	1	1	1	2	1	0	1	1	3	2	2	0	1	0	1	1	2	1	1	1	0	64
Elizabethkingia anophelis 351-72	1	4	5	1	3	1	6	2	4	1	1	1	7	0	1	0	0	1	1	1	1	1	1	2	1	0	1	1	3	2	2	0	1	0	1	1	2	1	1	1	0	64
Elizabethkingia anophelis 354-72	1	4	5	1	3	1	6	2	4	1	1	1	7	0	1	0	0	1	1	1	1	1	1	2	1	0	1	1	3	2	2	0	1	0	1	1	2	1	1	1	0	64
Elizabethkingia anophelis 354-87	1	4	5	1	3	1	6	1	4	1	1	1	7	0	1	0	0	1	1	1	1	1	1	2	1	0	1	1	3	2	2	0	1	0	1	1	2	1	1	1	0	63
Elizabethkingia anophelis 355-58	1	4	5	1	3	1	6	2	4	1	1	1	7	0	1	0	0	1	1	1	1	1	1	2	1	0	1	1	3	2	2	0	1	0	1	1	2	1	1	1	0	64
Elizabethkingia anophelis 356-17	1	4	5	1	3	1	6	2	4	1	1	1	7	0	1	0	0	1	1	1	1	1	1	2	1	0	1	1	3	2	2	0	1	0	1	1	2	1	1	1	0	64
Elizabethkingia anophelis 362-2	1	4	5	1	3	1	6	2	4	1	1	1	7	0	1	0	0	1	1	1	1	1	1	2	1	0	1	1	3	2	2	0	1	0	1	1	2	1	1	1	0	64
Elizabethkingia anophelis 367-19	1	4	5	1	3	1	6	1	4	1	1	1	7	0	1	0	0	1	1	1	1	1	1	2	1	0	1	1	3	2	2	0	1	0	1	1	2	1	1	1	0	63
Elizabethkingia anophelis Ag1	1	4	4	1	3	1	6	1	4	1	1	1	6	0	1	0	0	1	1	1	1	1	1	2	1	0	1	1	3	2	2	0	1	0	1	1	2	1	1	1	0	61
Elizabethkingia anophelis AR4-6	1	4	4	1	3	1	6	1	4	1	1	1	6	0	1	0	0	1	1	1	1	1	1	2	1	0	1	1	3	2	2	0	1	0	1	1	2	1	1	1	0	61
Elizabethkingia anophelis AR6-8	1	4	4	1	3	1	6	1	4	1	1	1	6	0	1	0	0	1	1	1	1	1	1	2	1	0	1	1	3	2	2	0	1	0	1	1	2	1	1	1	0	61
Elizabethkingia anophelis As1	1	4	5	1	2	0	5	2	3	0	1	0	6	0	1	0	0	1	0	1	1	1	1	2	1	0	0	1	3	2	2	0	1	0	1	1	2	1	0	1	0	54
Elizabethkingia anophelis AWYL_1	1	4	5	1	3	1	6	1	4	1	1	1	6	0	1	0	0	1	1	1	1	1	1	2	1	0	1	1	3	2	2	0	1	0	1	1	2	1	1	1	0	62
Elizabethkingia anophelis C08	1	4	6	1	3	1	6	1	4	1	1	1	7	1	1	0	0	1	1	1	1	1	1	2	1	0	1	1	3	2	2	1	1	0	1	1	2	1	1	1	4	70
Elizabethkingia anophelis CSID_3000521207	1	4	5	1	3	1	6	1	4	1	1	1	7	1	1	0	0	1	1	1	1	1	1	2	1	0	1	1	3	2	2	0	1	0	1	1	2	1	1	1	0	64
Elizabethkingia anophelis CSID_3015183678	1	4	5	1	3	1	6	1	4	1	1	1	7	1	1	0	0	1	1	1	1	1	1	2	1	0	1	1	3	2	2	0	1	0	1	1	2	1	1	1	0	64
Elizabethkingia anophelis CSID_3015183681	1	4	5	1	3	1	6	1	4	1	1	1	7	1	1	0	0	1	1	1	1	1	1	2	1	0	1	1	3	2	2	0	1	0	1	1	2	1	1	1	0	64
Elizabethkingia anophelis CSID_3015183684	1	4	5	1	3	1	6	1	4	1	1	1	7	1	1	0	0	1	1	1	1	1	1	2	1	0	1	1	3	2	2	0	1	0	1	1	2	1	1	1	0	64
Elizabethkingia anophelis E6809	1	4	5	1	3	1	6	3	4	1	1	1	6	1	1	0	0	1	1	1	1	1	1	2	1	0	1	1	3	2	2	0	1	0	1	1	2	1	1	1	0	65
Elizabethkingia anophelis EAV_NNN508	1	4	5	1	3	1	6	2	4	1	1	1	8	0	1	0	0	1	1	1	1	1	1	2	1	0	1	1	3	2	2	0	1	0	1	1	2	1	1	1	0	65
Elizabethkingia anophelis EAV_NVB490	1	4	5	1	3	1	6	2	4	1	1	1	8	0	1	0	0	1	1	1	1	1	1	2	1	0	1	1	3	2	2	0	1	0	1	1	2	1	1	1	0	65
Elizabethkingia anophelis EAV_NVH72	1	4	5	1	3	1	6	1	4	1	1	2	7	0	1	0	0	2	1	1	2	1	1	2	1	0	1	1	3	2	2	0	1	0	1	1	2	1	1	1	0	66
Elizabethkingia anophelis EAV_VTKC53	1	4	4	1	3	1	6	1	4	0	1	1	7	0	1	0	0	1	1	1	1	1	1	2	1	0	1	1	3	2	2	0	1	0	1	1	2	1	1	1	0	61
Elizabethkingia anophelis F3201	1	4	5	1	3	1	6	2	4	2	1	1	8	0	1	0	0	1	1	1	1	1	1	2	1	0	1	1	3	3	2	0	1	0	1	1	2	1	1	1	0	67
Elizabethkingia anophelis F3543	1	4	4	1	3	1	6	1	4	1	1	1	6	0	1	0	0	1	1	1	1	1	1	2	1	0	1	1	3	2	2	0	1	0	1	1	2	1	1	1	0	61
Elizabethkingia anophelis FDAARGOS_132	1	4	5	1	3	1	6	1	4	1	1	1	6	1	1	0	0	1	1	1	1	1	1	2	1	0	1	1	3	2	2	0	1	0	1	1	2	1	1	1	0	63
Elizabethkingia anophelis FDAARGOS_134	1	4	5	1	3	1	6	1	4	1	1	1	6	1	1	0	0	1	1	1	1	1	1	2	1	0	1	1	3	2	2	0	1	0	1	1	2	1	1	1	0	63
Elizabethkingia anophelis FDAARGOS_198	1	4	4	1	3	1	6	1	4	1	1	1	6	0	1	0	0	1	1	1	1	1	1	2	1	0	1	1	3	2	2	0	1	0	1	1	2	1	1	1	0	61
Elizabethkingia anophelis FMS-007	1	4	5	1	3	1	5	1	4	1	1	1	7	0	1	0	0	1	1	1	1	1	1	2	1	0	1	1	3	2	2	0	1	0	1	1	2	1	1	1	0	62
Elizabethkingia anophelis JM-87	1	4	5	1	3	0	5	1	4	1	1	1	7	0	1	0	0	1	1	1	1	0	1	2	1	0	1	1	3	3	2	0	1	0	1	1	3	1	1	1	0	62
Elizabethkingia anophelis JUNP 353	1	4	5	1	3	1	6	2	5	1	1	1	7	0	1	0	0	1	1	1	1	1	1	2	1	0	1	1	3	2	2	0	1	0	1	1	2	1	1	1	0	65
Elizabethkingia anophelis MSU001	1	4	4	1	3	1	6	1	4	1	1	1	6	0	1	0	0	1	1	1	1	1	1	2	1	0	1	1	3	2	2	0	1	0	1	1	2	1	1	1	0	61
Elizabethkingia anophelis NUHP1	1	4	5	1	3	1	6	2	4	1	1	1	7	0	1	0	0	1	1	1	1	1	1	2	1	0	1	1	3	2	2	0	1	0	1	1	2	1	1	1	0	64
Elizabethkingia anophelis OSUVM2	1	4	5	1	3	1	5	1	4	1	1	1	8	0	1	0	0	1	1	1	1	1	1	2	1	0	1	1	3	3	2	0	1	0	1	1	2	1	1	2	0	65
Elizabethkingia anophelis R26	1	4	4	1	3	1	6	1	4	1	1	1	6	0	1	0	0	1	1	1	1	1	1	2	1	0	1	1	3	2	2	0	1	0	1	1	2	1	1	1	0	61
Elizabethkingia anophelis SEA01	1	4	5	1	3	1	5	1	4	1	1	1	6	0	1	0	0	1	1	1	1	1	1	2	1	0	1	1	3	3	2	0	1	0	1	1	2	1	1	1	0	62
Elizabethkingia anophelis SUE	1	4	5	1	3	1	6	2	4	1	1	1	7	0	1	0	0	1	1	1	1	1	1	2	1	0	1	1	3	2	2	0	1	0	1	1	2	1	1	1	0	64
Elizabethkingia anophelis Ytc	1	4	5	1	3	1	6	1	4	1	1	1	6	0	1	0	0	1	1	1	1	1	1	2	1	0	1	1	3	2	2	0	1	0	1	1	2	1	1	0	0	61
Elizabethkingia bruuniana ATCC 33958	0	1	2	0	3	1	4	1	2	1	1	1	1	0	0	0	1	1	0	1	1	0	1	1	0	0	1	0	1	1	1	0	0	0	0	0	2	1	1	1	0	33
Elizabethkingia bruuniana FDAARGOS_1031	1	5	5	1	3	1	5	2	5	1	2	1	7	0	1	0	1	1	1	1	1	1	1	2	1	0	1	1	3	2	2	0	1	0	1	1	3	1	1	0	0	67
Elizabethkingia bruuniana G0146	1	4	5	1	3	1	5	2	5	1	2	1	7	0	1	0	0	1	1	1	1	1	1	2	1	0	1	1	3	2	2	0	1	0	1	1	3	1	1	1	0	66
Elizabethkingia meningoseptica 2022CK-00380	0	4	4	0	4	1	5	2	4	1	1	1	6	1	1	1	1	1	1	1	1	1	1	2	1	0	1	1	3	1	2	0	1	0	1	1	1	1	1	2	0	62
Elizabethkingia meningoseptica Em1	0	4	4	0	4	1	5	1	4	1	1	1	6	1	1	0	1	1	1	1	1	1	1	2	1	0	1	1	3	1	2	0	1	0	1	1	1	1	1	2	0	60
Elizabethkingia meningoseptica Em2	0	4	4	0	4	1	5	1	4	1	1	1	6	1	1	0	1	1	1	1	1	1	1	2	1	0	1	1	3	1	2	0	1	0	1	1	1	1	1	2	0	60
Elizabethkingia meningoseptica Em3	0	4	4	0	4	1	5	1	4	1	1	1	6	1	1	0	1	1	1	1	1	1	1	2	1	0	1	1	3	1	2	0	1	0	1	1	1	1	1	2	0	60
Elizabethkingia meningoseptica G4076	0	4	4	0	4	1	5	1	4	1	1	1	6	1	1	0	1	1	1	1	1	1	1	2	1	0	1	1	3	1	2	0	1	0	1	1	1	1	1	2	0	60
Elizabethkingia meningoseptica G4120	0	4	4	0	4	1	5	1	4	1	1	1	6	1	1	0	1	1	1	1	1	1	1	2	1	0	1	1	3	1	2	0	1	0	1	1	1	1	1	2	0	60
Elizabethkingia meningoseptica KC1913	0	5	4	0	4	1	5	1	4	1	2	1	7	1	1	0	2	1	1	1	1	1	1	2	1	0	1	1	3	1	2	0	1	0	1	1	1	1	1	2	0	64
Elizabethkingia meningoseptica NCTC10016	0	4	4	0	4	1	5	1	4	1	1	1	6	1	1	0	1	1	1	1	1	1	1	2	1	0	1	1	3	1	2	0	1	0	1	1	1	1	1	2	0	60
Elizabethkingia miricola BM10	1	4	7	1	3	1	5	1	4	1	1	1	7	0	1	0	0	1	1	1	1	1	1	2	1	0	1	1	3	2	2	0	1	0	1	1	3	1	1	1	0	65
Elizabethkingia miricola EM798-26	1	4	5	1	3	1	5	2	5	1	1	1	7	0	1	0	0	0	1	1	1	1	1	2	1	0	1	1	2	2	2	0	1	0	1	1	3	1	1	1	0	63
Elizabethkingia miricola FL160902	1	5	4	1	3	1	5	1	4	1	1	1	7	0	1	0	1	1	1	1	1	1	1	2	1	0	1	1	3	2	2	0	1	0	1	1	2	1	1	1	0	63
Elizabethkingia miricola MEYL_1	1	5	4	1	3	1	5	1	4	1	1	1	7	0	1	0	1	1	1	1	1	1	1	3	1	0	1	1	3	2	2	0	1	0	1	1	2	1	1	1	0	64
Elizabethkingia miricola Mir-N11	1	5	4	1	3	1	5	1	4	1	1	1	7	0	1	0	1	1	1	1	1	1	1	3	1	0	1	1	3	2	2	0	1	0	1	1	2	1	1	1	0	64
Elizabethkingia miricola NW-2-4	1	5	4	1	3	1	5	1	4	1	1	1	7	0	1	0	1	1	1	1	1	1	1	3	1	0	1	1	2	2	2	0	1	0	1	1	2	1	1	1	0	63
Elizabethkingia sp. 2-6	1	4	5	1	3	1	6	1	4	1	1	1	7	0	1	0	0	1	0	1	1	1	1	2	1	0	1	1	3	2	2	1	1	0	1	1	3	1	1	1	0	64
Elizabethkingia sp. JS20170427COW	0	6	1	0	1	1	0	0	5	0	1	1	4	0	1	0	1	0	0	1	0	0	0	2	0	1	1	0	2	1	2	0	1	1	1	1	0	0	0	1	0	37
Elizabethkingia sp. M8	1	3	6	1	3	1	5	1	4	0	1	1	6	1	1	0	0	1	0	1	1	1	1	2	1	0	1	1	3	2	2	0	1	0	1	1	2	1	0	0	0	58
Elizabethkingia ursingii G4123	1	4	5	1	3	1	5	1	4	1	1	1	6	0	1	0	0	1	1	1	2	1	1	2	1	0	1	1	3	2	2	0	1	0	1	1	3	1	1	1	0	63
[truncated: 206 more columns]

## Sheet: PL
PL	1	8	27	35	Total	Column1	Column2	Column3	Column4	Column5	Column6	Column7	Column8	Column9	Column10	Column11	Column12	Column13	Column14	Column15	Column16	Column17	Column18	Column19	Column20	Column21	Column22	Column23	Column24	Column25	Column26	Column27	Column28	Column29	Column30	Column31	Column32	Column33	Column34	Column35	Column36	Column37	Column38	Column39	Column40	Column41	Column42	Column43	Column44
Elizabethkingia anophelis 0422	0	2	0	1	3
Elizabethkingia anophelis 090-MNO-R	0	2	0	1	3
Elizabethkingia anophelis 2-14	0	2	1	1	4
Elizabethkingia anophelis 2-62	0	2	0	1	3
Elizabethkingia anophelis 2-8	0	2	0	1	3
Elizabethkingia anophelis 2002C02-176	0	2	1	1	4
Elizabethkingia anophelis 2002N07-090	0	2	0	1	3
Elizabethkingia anophelis 2008N07-201	0	2	1	1	4
Elizabethkingia anophelis 2008S01-229	0	2	0	1	3
Elizabethkingia anophelis 2022CK-00262	0	2	0	1	3
Elizabethkingia anophelis 2023CK-00282	0	2	0	1	3
Elizabethkingia anophelis 229-MNO-R	0	2	0	1	3
Elizabethkingia anophelis 277-17	0	2	0	1	3
Elizabethkingia anophelis 296-96	0	2	0	1	3
Elizabethkingia anophelis 313-22	0	2	0	1	3
Elizabethkingia anophelis 3375	0	2	0	1	3
Elizabethkingia anophelis 343-63	0	2	0	1	3
Elizabethkingia anophelis 344-1	0	2	0	1	3
Elizabethkingia anophelis 346-66	0	2	0	1	3
Elizabethkingia anophelis 346-72	0	2	0	1	3
Elizabethkingia anophelis 347-10	0	2	0	1	3
Elizabethkingia anophelis 347-50	0	2	0	1	3
Elizabethkingia anophelis 347-96	0	2	0	1	3
Elizabethkingia anophelis 348-50	0	2	0	1	3
Elizabethkingia anophelis 349-83	0	2	0	1	3
Elizabethkingia anophelis 351-72	0	2	0	1	3
Elizabethkingia anophelis 354-72	0	2	0	1	3
Elizabethkingia anophelis 354-87	0	2	0	1	3
Elizabethkingia anophelis 355-58	0	2	0	1	3
Elizabethkingia anophelis 356-17	0	2	0	1	3
Elizabethkingia anophelis 362-2	0	2	0	1	3
Elizabethkingia anophelis 367-19	0	2	0	1	3
Elizabethkingia anophelis Ag1	0	2	0	1	3
Elizabethkingia anophelis AR4-6	0	2	0	1	3
Elizabethkingia anophelis AR6-8	0	2	0	1	3
Elizabethkingia anophelis As1	0	2	0	1	3
Elizabethkingia anophelis AWYL_1	0	2	0	1	3
Elizabethkingia anophelis C08	0	2	0	1	3
Elizabethkingia anophelis CSID_3000521207	0	2	0	1	3
Elizabethkingia anophelis CSID_3015183678	0	2	0	1	3
Elizabethkingia anophelis CSID_3015183681	0	2	0	1	3
Elizabethkingia anophelis CSID_3015183684	0	2	0	1	3
Elizabethkingia anophelis E6809	0	2	0	1	3
Elizabethkingia anophelis EAV_NNN508	0	2	0	1	3
Elizabethkingia anophelis EAV_NVB490	0	2	0	1	3
Elizabethkingia anophelis EAV_NVH72	0	2	1	1	4
Elizabethkingia anophelis EAV_VTKC53	0	2	1	1	4
Elizabethkingia anophelis F3201	0	2	0	1	3
Elizabethkingia anophelis F3543	0	2	0	1	3
Elizabethkingia anophelis FDAARGOS_132	0	2	0	1	3
Elizabethkingia anophelis FDAARGOS_134	0	2	0	1	3
Elizabethkingia anophelis FDAARGOS_198	0	2	0	1	3
Elizabethkingia anophelis FMS-007	0	2	0	1	3
Elizabethkingia anophelis JM-87	0	2	0	1	3
Elizabethkingia anophelis JUNP 353	0	2	1	1	4
Elizabethkingia anophelis MSU001	0	2	0	1	3
Elizabethkingia anophelis NUHP1	0	2	1	1	4
Elizabethkingia anophelis OSUVM2	0	2	0	1	3
Elizabethkingia anophelis R26	0	2	0	1	3
Elizabethkingia anophelis SEA01	0	2	0	1	3
Elizabethkingia anophelis SUE	0	2	0	1	3
Elizabethkingia anophelis Ytc	0	2	0	1	3
Elizabethkingia bruuniana ATCC 33958	0	0	0	0	0
Elizabethkingia bruuniana FDAARGOS_1031	0	2	0	1	3
Elizabethkingia bruuniana G0146	0	2	0	1	3
Elizabethkingia meningoseptica 2022CK-00380	1	2	0	1	4
Elizabethkingia meningoseptica Em1	0	2	0	1	3
Elizabethkingia meningoseptica Em2	0	2	0	1	3
Elizabethkingia meningoseptica Em3	0	2	0	1	3
Elizabethkingia meningoseptica G4076	0	2	0	1	3
Elizabethkingia meningoseptica G4120	0	2	0	1	3
Elizabethkingia meningoseptica KC1913	0	2	0	1	3
Elizabethkingia meningoseptica NCTC10016	0	2	0	1	3
Elizabethkingia miricola BM10	0	2	0	1	3
Elizabethkingia miricola EM798-26	0	2	0	1	3
Elizabethkingia miricola FL160902	0	2	0	1	3
Elizabethkingia miricola MEYL_1	0	2	0	1	3
Elizabethkingia miricola Mir-N11	0	2	0	1	3
Elizabethkingia miricola NW-2-4	0	2	0	1	3
Elizabethkingia sp. 2-6	0	2	0	1	3
Elizabethkingia sp. JS20170427COW	0	1	0	1	2
Elizabethkingia sp. M8	0	2	0	1	3
Elizabethkingia ursingii G4123	0	2	0	1	3
[truncated: 206 more columns]

## Sheet: GT
GT	1	2	4	5	8	9	11	14	19	28	30	32	35	51	74	101	113	Total	Column1	Column2	Column3	Column4	Column5	Column6	Column7	Column8	Column9	Column10	Column11	Column12	Column13	Column14	Column15	Column16	Column17	Column18	Column19	Column20	Column21	Column22	Column23	Column24	Column25	Column26	Column27	Column28	Column29	Column30	Column31
Elizabethkingia anophelis 0422	1	18	11	2	1	0	0	3	1	1	1	3	1	2	0	0	0	45
Elizabethkingia anophelis 090-MNO-R	1	15	9	2	1	0	0	0	1	1	1	2	1	2	0	0	0	36
Elizabethkingia anophelis 2-14	1	18	11	2	1	0	0	3	1	1	1	2	1	2	0	0	0	44
Elizabethkingia anophelis 2-62	1	16	10	2	1	0	0	0	1	1	1	2	1	2	0	0	0	38
Elizabethkingia anophelis 2-8	1	15	11	2	1	0	0	3	1	1	1	3	1	2	0	0	0	42
Elizabethkingia anophelis 2002C02-176	1	14	8	2	2	0	0	2	1	1	1	1	1	2	0	0	0	36
Elizabethkingia anophelis 2002N07-090	1	15	9	2	1	0	0	0	1	1	1	2	1	2	0	0	0	36
Elizabethkingia anophelis 2008N07-201	1	14	8	2	2	0	0	2	1	1	1	1	1	2	0	0	0	36
Elizabethkingia anophelis 2008S01-229	1	12	11	2	0	0	0	0	1	1	1	2	1	2	0	0	0	34
Elizabethkingia anophelis 2022CK-00262	1	14	13	2	1	0	0	3	1	1	1	3	1	2	0	0	1	44
Elizabethkingia anophelis 2023CK-00282	1	19	15	2	1	0	0	2	1	1	1	3	1	2	0	0	0	49
Elizabethkingia anophelis 229-MNO-R	1	12	11	2	0	0	0	0	1	1	1	2	1	2	0	0	0	34
Elizabethkingia anophelis 277-17	1	16	10	2	1	0	0	0	1	1	1	2	1	2	0	0	0	38
Elizabethkingia anophelis 296-96	1	16	10	2	1	0	0	0	1	1	1	2	1	2	0	0	0	38
Elizabethkingia anophelis 313-22	1	15	9	2	1	0	0	0	1	1	1	2	1	2	0	0	0	36
Elizabethkingia anophelis 3375	1	17	13	2	1	0	0	2	1	1	1	3	1	2	0	0	0	45
Elizabethkingia anophelis 343-63	1	16	10	2	1	0	0	0	1	1	1	2	1	2	0	0	0	38
Elizabethkingia anophelis 344-1	1	16	10	2	1	0	0	0	1	1	1	2	1	2	0	0	0	38
Elizabethkingia anophelis 346-66	1	16	10	2	1	0	0	0	1	1	1	2	1	2	0	0	0	38
Elizabethkingia anophelis 346-72	1	16	10	2	1	0	0	0	1	1	1	2	1	2	0	0	0	38
Elizabethkingia anophelis 347-10	1	16	10	2	1	0	0	0	1	1	1	2	1	2	0	0	0	38
Elizabethkingia anophelis 347-50	1	16	10	2	1	0	0	0	1	1	1	2	1	2	0	0	0	38
Elizabethkingia anophelis 347-96	1	16	10	2	1	0	0	0	1	1	1	2	1	2	0	0	0	38
Elizabethkingia anophelis 348-50	1	16	10	2	1	0	0	0	1	1	1	2	1	2	0	0	0	38
Elizabethkingia anophelis 349-83	1	16	10	2	1	0	0	0	1	1	1	2	1	2	0	0	0	38
Elizabethkingia anophelis 351-72	1	16	10	2	1	0	0	0	1	1	1	2	1	2	0	0	0	38
Elizabethkingia anophelis 354-72	1	16	10	2	1	0	0	0	1	1	1	2	1	2	0	0	0	38
Elizabethkingia anophelis 354-87	1	16	10	2	1	0	0	0	1	1	1	2	1	2	0	0	0	38
Elizabethkingia anophelis 355-58	1	16	10	2	1	0	0	0	1	1	1	2	1	2	0	0	0	38
Elizabethkingia anophelis 356-17	1	16	10	2	1	0	0	0	1	1	1	2	1	2	0	0	0	38
Elizabethkingia anophelis 362-2	1	16	10	2	1	0	0	0	1	1	1	2	1	2	0	0	0	38
Elizabethkingia anophelis 367-19	1	16	10	2	1	0	0	0	1	1	1	2	1	2	0	0	0	38
Elizabethkingia anophelis Ag1	1	14	9	2	2	0	0	2	1	1	1	2	1	2	0	0	0	38
Elizabethkingia anophelis AR4-6	1	15	9	2	2	0	0	2	1	1	1	2	1	2	0	0	0	39
Elizabethkingia anophelis AR6-8	1	15	9	2	2	0	0	2	1	1	1	2	1	2	0	0	0	39
Elizabethkingia anophelis As1	1	14	9	2	2	0	0	2	1	1	1	2	1	2	0	0	0	38
Elizabethkingia anophelis AWYL_1	1	14	11	2	1	0	0	2	1	1	1	3	1	2	0	0	0	40
Elizabethkingia anophelis C08	1	15	9	2	1	0	0	0	1	1	1	2	1	2	0	0	0	36
Elizabethkingia anophelis CSID_3000521207	1	15	9	2	1	0	0	0	1	1	1	2	1	2	0	0	0	36
Elizabethkingia anophelis CSID_3015183678	1	15	9	2	1	0	0	0	1	1	1	2	1	2	0	0	0	36
Elizabethkingia anophelis CSID_3015183681	1	15	9	2	1	0	0	0	1	1	1	2	1	2	0	0	0	36
Elizabethkingia anophelis CSID_3015183684	1	15	9	2	1	0	0	0	1	1	1	2	1	2	0	0	0	36
Elizabethkingia anophelis E6809	1	17	13	2	1	0	0	2	1	1	1	3	1	2	0	0	0	45
Elizabethkingia anophelis EAV_NNN508	1	15	9	2	1	0	0	0	1	1	1	2	1	2	0	0	0	36
Elizabethkingia anophelis EAV_NVB490	1	15	9	2	1	0	0	0	1	1	1	2	1	2	0	0	0	36
Elizabethkingia anophelis EAV_NVH72	1	14	8	2	2	0	0	2	1	1	1	1	1	2	0	0	0	36
Elizabethkingia anophelis EAV_VTKC53	1	15	10	2	1	0	0	2	1	1	1	1	1	3	0	1	0	40
Elizabethkingia anophelis F3201	1	13	13	2	1	0	0	2	1	1	1	1	1	2	0	1	0	40
Elizabethkingia anophelis F3543	1	17	13	2	1	0	0	2	1	1	1	3	1	2	0	0	0	45
Elizabethkingia anophelis FDAARGOS_132	1	16	13	2	1	0	0	2	1	1	1	3	1	2	0	0	0	44
Elizabethkingia anophelis FDAARGOS_134	1	16	13	2	1	0	0	2	1	1	1	3	1	2	0	0	0	44
Elizabethkingia anophelis FDAARGOS_198	1	18	13	2	1	0	0	2	1	1	1	3	1	2	0	0	0	46
Elizabethkingia anophelis FMS-007	1	15	12	2	1	0	0	2	1	1	1	1	1	2	0	1	0	41
Elizabethkingia anophelis JM-87	1	12	14	2	1	0	0	3	1	1	1	1	1	2	0	1	0	41
Elizabethkingia anophelis JUNP 353	1	18	9	2	1	0	0	0	1	1	1	2	1	2	0	0	0	39
Elizabethkingia anophelis MSU001	1	15	9	2	2	0	0	2	1	1	1	2	1	2	0	0	0	39
Elizabethkingia anophelis NUHP1	1	18	9	2	1	0	0	0	1	1	1	2	1	2	0	0	0	39
Elizabethkingia anophelis OSUVM2	1	15	13	2	1	0	0	2	1	1	1	2	1	2	0	0	0	42
Elizabethkingia anophelis R26	1	15	9	2	2	0	0	2	1	1	1	2	1	2	0	0	0	39
Elizabethkingia anophelis SEA01	1	15	13	2	1	0	0	2	1	1	1	2	1	2	0	0	0	42
Elizabethkingia anophelis SUE	1	16	10	2	1	0	0	0	1	1	1	2	1	2	0	0	0	38
Elizabethkingia anophelis Ytc	1	13	7	2	2	0	0	2	1	1	1	1	1	2	0	0	0	34
Elizabethkingia bruuniana ATCC 33958	0	12	9	1	1	0	0	1	0	1	1	1	1	2	1	0	0	31
Elizabethkingia bruuniana FDAARGOS_1031	1	15	13	2	1	0	1	1	1	1	1	1	1	2	1	0	0	42
Elizabethkingia bruuniana G0146	1	14	12	2	1	0	1	1	1	1	1	1	1	2	1	0	0	40
Elizabethkingia meningoseptica 2022CK-00380	1	12	17	2	1	1	0	2	1	1	1	3	1	2	0	0	0	45
Elizabethkingia meningoseptica Em1	1	16	12	2	1	0	0	3	1	1	1	3	1	2	0	0	0	44
Elizabethkingia meningoseptica Em2	1	15	12	2	1	0	0	3	1	1	1	2	1	2	0	0	0	42
Elizabethkingia meningoseptica Em3	1	16	12	2	1	0	0	3	1	1	1	3	1	2	0	0	0	44
Elizabethkingia meningoseptica G4076	1	14	12	2	1	0	0	2	1	1	1	1	1	2	0	1	0	40
Elizabethkingia meningoseptica G4120	1	15	12	2	1	0	0	3	1	1	1	2	1	2	0	0	0	42
Elizabethkingia meningoseptica KC1913	1	15	13	2	1	0	0	3	1	1	2	1	1	2	0	1	0	44
Elizabethkingia meningoseptica NCTC10016	1	14	12	2	1	0	0	2	1	1	1	1	1	2	0	1	0	40
Elizabethkingia miricola BM10	1	16	11	2	1	0	0	3	1	1	1	1	1	2	0	1	0	42
Elizabethkingia miricola EM798-26	1	16	12	2	1	0	0	1	1	1	1	2	1	2	0	0	0	41
Elizabethkingia miricola FL160902	1	16	14	2	1	0	0	2	1	1	1	3	1	2	0	0	0	45
Elizabethkingia miricola MEYL_1	1	16	14	2	1	0	0	2	1	1	1	3	1	2	0	0	0	45
Elizabethkingia miricola Mir-N11	1	16	14	2	1	0	0	2	1	1	1	3	1	2	0	0	0	45
Elizabethkingia miricola NW-2-4	1	16	14	2	1	0	0	2	1	1	1	3	1	1	0	0	0	44
Elizabethkingia sp. 2-6	1	14	12	2	1	0	0	1	1	1	1	3	1	2	0	0	0	40
Elizabethkingia sp. JS20170427COW	0	18	14	1	0	0	0	0	1	1	1	0	0	2	0	0	0	38
Elizabethkingia sp. M8	1	15	11	2	0	0	0	2	1	1	1	2	1	2	0	0	0	39
Elizabethkingia ursingii G4123	1	15	14	2	1	0	0	1	1	1	1	2	1	2	0	0	0	42
[truncated: 206 more columns]

## Sheet: CE
CE	4	9	11	14	20	Total	Column1	Column2	Column3	Column4	Column5	Column6	Column7	Column8	Column9	Column10	Column11	Column12	Column13	Column14	Column15	Column16	Column17	Column18	Column19	Column20	Column21	Column22	Column23	Column24	Column25	Column26	Column27	Column28	Column29	Column30	Column31	Column32	Column33	Column34	Column35	Column36	Column37	Column38	Column39	Column40	Column41	Column42	Column43
Elizabethkingia anophelis 0422	1	0	1	1	0	3
Elizabethkingia anophelis 090-MNO-R	1	0	1	1	0	3
Elizabethkingia anophelis 2-14	1	0	1	1	0	3
Elizabethkingia anophelis 2-62	1	0	1	1	0	3
Elizabethkingia anophelis 2-8	1	0	1	1	0	3
Elizabethkingia anophelis 2002C02-176	1	0	1	1	0	3
Elizabethkingia anophelis 2002N07-090	1	0	1	1	0	3
Elizabethkingia anophelis 2008N07-201	1	0	1	1	0	3
Elizabethkingia anophelis 2008S01-229	1	0	1	1	0	3
Elizabethkingia anophelis 2022CK-00262	1	0	1	1	0	3
Elizabethkingia anophelis 2023CK-00282	1	0	1	1	0	3
Elizabethkingia anophelis 229-MNO-R	1	0	1	1	0	3
Elizabethkingia anophelis 277-17	1	0	1	1	0	3
Elizabethkingia anophelis 296-96	1	0	1	1	0	3
Elizabethkingia anophelis 313-22	1	0	1	1	0	3
Elizabethkingia anophelis 3375	1	0	1	1	0	3
Elizabethkingia anophelis 343-63	1	0	1	1	0	3
Elizabethkingia anophelis 344-1	1	0	1	1	0	3
Elizabethkingia anophelis 346-66	1	0	1	1	0	3
Elizabethkingia anophelis 346-72	1	0	1	1	0	3
Elizabethkingia anophelis 347-10	1	0	1	1	0	3
Elizabethkingia anophelis 347-50	1	0	1	1	0	3
Elizabethkingia anophelis 347-96	1	0	1	1	0	3
Elizabethkingia anophelis 348-50	1	0	1	1	0	3
Elizabethkingia anophelis 349-83	1	0	1	1	0	3
Elizabethkingia anophelis 351-72	1	0	1	1	0	3
Elizabethkingia anophelis 354-72	1	0	1	1	0	3
Elizabethkingia anophelis 354-87	1	0	1	1	0	3
Elizabethkingia anophelis 355-58	1	0	1	1	0	3
Elizabethkingia anophelis 356-17	1	0	1	1	0	3
Elizabethkingia anophelis 362-2	1	0	1	1	0	3
Elizabethkingia anophelis 367-19	1	0	1	1	0	3
Elizabethkingia anophelis Ag1	1	0	1	1	0	3
Elizabethkingia anophelis AR4-6	1	0	1	1	0	3
Elizabethkingia anophelis AR6-8	1	0	1	1	0	3
Elizabethkingia anophelis As1	1	0	1	1	0	3
Elizabethkingia anophelis AWYL_1	1	0	1	1	0	3
Elizabethkingia anophelis C08	1	0	1	1	0	3
Elizabethkingia anophelis CSID_3000521207	1	0	1	1	0	3
Elizabethkingia anophelis CSID_3015183678	1	0	1	1	0	3
Elizabethkingia anophelis CSID_3015183681	1	0	1	1	0	3
Elizabethkingia anophelis CSID_3015183684	1	0	1	1	0	3
Elizabethkingia anophelis E6809	1	0	1	1	0	3
Elizabethkingia anophelis EAV_NNN508	1	0	1	1	0	3
Elizabethkingia anophelis EAV_NVB490	1	0	1	1	0	3
Elizabethkingia anophelis EAV_NVH72	1	0	1	1	0	3
Elizabethkingia anophelis EAV_VTKC53	1	0	1	1	0	3
Elizabethkingia anophelis F3201	1	0	1	1	0	3
Elizabethkingia anophelis F3543	1	0	1	1	0	3
Elizabethkingia anophelis FDAARGOS_132	1	0	1	1	0	3
Elizabethkingia anophelis FDAARGOS_134	1	0	1	1	0	3
Elizabethkingia anophelis FDAARGOS_198	1	0	1	1	0	3
Elizabethkingia anophelis FMS-007	1	0	1	1	0	3
Elizabethkingia anophelis JM-87	1	0	1	1	0	3
Elizabethkingia anophelis JUNP 353	1	0	1	1	0	3
Elizabethkingia anophelis MSU001	1	0	1	1	0	3
Elizabethkingia anophelis NUHP1	1	0	1	1	0	3
Elizabethkingia anophelis OSUVM2	1	0	1	1	0	3
Elizabethkingia anophelis R26	1	0	1	1	0	3
Elizabethkingia anophelis SEA01	1	0	1	1	0	3
Elizabethkingia anophelis SUE	1	0	1	1	0	3
Elizabethkingia anophelis Ytc	1	0	1	1	0	3
Elizabethkingia bruuniana ATCC 33958	0	0	1	1	0	2
Elizabethkingia bruuniana FDAARGOS_1031	1	0	1	1	0	3
Elizabethkingia bruuniana G0146	1	0	1	1	0	3
Elizabethkingia meningoseptica 2022CK-00380	1	0	1	1	0	3
Elizabethkingia meningoseptica Em1	1	0	1	1	0	3
Elizabethkingia meningoseptica Em2	1	0	1	1	0	3
Elizabethkingia meningoseptica Em3	1	0	1	1	0	3
Elizabethkingia meningoseptica G4076	1	0	1	1	0	3
Elizabethkingia meningoseptica G4120	1	0	1	1	0	3
Elizabethkingia meningoseptica KC1913	1	0	1	1	0	3
Elizabethkingia meningoseptica NCTC10016	1	0	1	1	0	3
Elizabethkingia miricola BM10	1	0	1	1	0	3
Elizabethkingia miricola EM798-26	1	0	1	1	0	3
Elizabethkingia miricola FL160902	1	0	1	1	0	3
Elizabethkingia miricola MEYL_1	1	0	1	1	0	3
Elizabethkingia miricola Mir-N11	1	0	1	1	0	3
Elizabethkingia miricola NW-2-4	1	0	1	1	0	3
Elizabethkingia sp. 2-6	1	0	1	1	0	3
Elizabethkingia sp. JS20170427COW	0	2	1	1	1	5
Elizabethkingia sp. M8	1	0	1	1	0	3
Elizabethkingia ursingii G4123	1	0	1	1	0	3
[truncated: 206 more columns]

## Sheet: CBM
CBM	6	12	13	20	32	48	50	Total	Column1	Column2	Column3	Column4	Column5	Column6	Column7	Column8	Column9	Column10	Column11	Column12	Column13	Column14	Column15	Column16	Column17	Column18	Column19	Column20	Column21	Column22	Column23	Column24	Column25	Column26	Column27	Column28	Column29	Column30	Column31	Column32	Column33	Column34	Column35	Column36	Column37	Column38	Column39	Column40	Column41
Elizabethkingia anophelis 0422	1	0	1	2	4	1	6	15
Elizabethkingia anophelis 090-MNO-R	1	0	1	2	5	1	6	16
Elizabethkingia anophelis 2-14	1	0	1	2	4	1	6	15
Elizabethkingia anophelis 2-62	1	0	1	2	4	1	6	15
Elizabethkingia anophelis 2-8	1	0	1	2	3	1	6	14
Elizabethkingia anophelis 2002C02-176	1	0	1	2	5	1	6	16
Elizabethkingia anophelis 2002N07-090	1	0	1	2	5	1	6	16
Elizabethkingia anophelis 2008N07-201	1	0	1	2	5	1	6	16
Elizabethkingia anophelis 2008S01-229	1	0	1	2	4	1	6	15
Elizabethkingia anophelis 2022CK-00262	1	0	1	2	4	1	6	15
Elizabethkingia anophelis 2023CK-00282	1	0	1	2	4	1	6	15
Elizabethkingia anophelis 229-MNO-R	1	0	1	2	4	1	6	15
Elizabethkingia anophelis 277-17	1	0	1	2	4	1	6	15
Elizabethkingia anophelis 296-96	1	0	1	2	4	1	6	15
Elizabethkingia anophelis 313-22	1	0	1	2	5	1	6	16
Elizabethkingia anophelis 3375	1	0	1	2	4	1	6	15
Elizabethkingia anophelis 343-63	1	0	1	2	4	1	6	15
Elizabethkingia anophelis 344-1	1	0	1	2	4	1	6	15
Elizabethkingia anophelis 346-66	1	0	1	2	4	1	6	15
Elizabethkingia anophelis 346-72	1	0	1	2	4	1	6	15
Elizabethkingia anophelis 347-10	1	0	1	2	4	1	6	15
Elizabethkingia anophelis 347-50	1	0	1	2	4	1	6	15
Elizabethkingia anophelis 347-96	1	0	1	2	4	1	6	15
Elizabethkingia anophelis 348-50	1	0	1	2	4	1	6	15
Elizabethkingia anophelis 349-83	1	0	1	2	4	1	6	15
Elizabethkingia anophelis 351-72	1	0	1	2	4	1	6	15
Elizabethkingia anophelis 354-72	1	0	1	2	4	1	6	15
Elizabethkingia anophelis 354-87	1	0	1	2	4	1	6	15
Elizabethkingia anophelis 355-58	1	0	1	2	4	1	6	15
Elizabethkingia anophelis 356-17	1	0	1	2	4	1	6	15
Elizabethkingia anophelis 362-2	1	0	1	2	4	1	6	15
Elizabethkingia anophelis 367-19	1	0	1	2	4	1	6	15
Elizabethkingia anophelis Ag1	1	1	1	2	5	1	6	17
Elizabethkingia anophelis AR4-6	1	1	1	2	5	1	6	17
Elizabethkingia anophelis AR6-8	1	1	1	2	5	1	6	17
Elizabethkingia anophelis As1	1	0	1	2	4	1	6	15
Elizabethkingia anophelis AWYL_1	1	0	1	2	3	1	6	14
Elizabethkingia anophelis C08	1	0	1	2	5	1	6	16
Elizabethkingia anophelis CSID_3000521207	1	0	1	2	4	1	6	15
Elizabethkingia anophelis CSID_3015183678	1	0	1	2	4	1	6	15
Elizabethkingia anophelis CSID_3015183681	1	0	1	2	4	1	6	15
Elizabethkingia anophelis CSID_3015183684	1	0	1	2	4	1	6	15
Elizabethkingia anophelis E6809	1	0	1	2	4	1	6	15
Elizabethkingia anophelis EAV_NNN508	1	0	1	2	5	1	6	16
Elizabethkingia anophelis EAV_NVB490	1	0	1	2	5	1	6	16
Elizabethkingia anophelis EAV_NVH72	1	0	1	2	5	1	6	16
Elizabethkingia anophelis EAV_VTKC53	1	0	1	2	5	1	6	16
Elizabethkingia anophelis F3201	1	0	1	2	7	1	6	18
Elizabethkingia anophelis F3543	1	0	1	2	4	1	6	15
Elizabethkingia anophelis FDAARGOS_132	1	0	1	2	3	1	6	14
Elizabethkingia anophelis FDAARGOS_134	1	0	1	2	3	1	6	14
Elizabethkingia anophelis FDAARGOS_198	1	0	1	2	4	1	6	15
Elizabethkingia anophelis FMS-007	1	0	1	2	5	1	6	16
Elizabethkingia anophelis JM-87	1	0	1	2	5	1	6	16
Elizabethkingia anophelis JUNP 353	1	0	1	2	5	1	6	16
Elizabethkingia anophelis MSU001	1	1	1	2	5	1	6	17
Elizabethkingia anophelis NUHP1	1	0	1	2	4	1	6	15
Elizabethkingia anophelis OSUVM2	1	0	1	2	6	1	6	17
Elizabethkingia anophelis R26	1	1	1	2	5	1	6	17
Elizabethkingia anophelis SEA01	1	0	1	2	4	1	6	15
Elizabethkingia anophelis SUE	1	0	1	2	4	1	6	15
Elizabethkingia anophelis Ytc	1	1	1	2	4	1	6	16
Elizabethkingia bruuniana ATCC 33958	0	0	1	0	3	1	4	9
Elizabethkingia bruuniana FDAARGOS_1031	1	0	1	2	5	2	6	17
Elizabethkingia bruuniana G0146	1	0	1	2	5	1	6	16
Elizabethkingia meningoseptica 2022CK-00380	0	0	1	2	4	1	6	14
Elizabethkingia meningoseptica Em1	0	0	1	2	4	1	6	14
Elizabethkingia meningoseptica Em2	0	0	1	2	4	1	6	14
Elizabethkingia meningoseptica Em3	0	0	1	2	4	1	6	14
Elizabethkingia meningoseptica G4076	0	0	1	2	4	1	6	14
Elizabethkingia meningoseptica G4120	0	0	1	2	4	1	6	14
Elizabethkingia meningoseptica KC1913	0	0	1	2	5	1	6	15
Elizabethkingia meningoseptica NCTC10016	0	0	1	2	4	1	6	14
Elizabethkingia miricola BM10	1	0	1	2	3	2	6	15
Elizabethkingia miricola EM798-26	1	0	1	2	5	1	6	16
Elizabethkingia miricola FL160902	1	0	1	2	4	2	6	16
Elizabethkingia miricola MEYL_1	1	0	2	2	4	2	6	17
Elizabethkingia miricola Mir-N11	1	0	2	2	4	2	6	17
Elizabethkingia miricola NW-2-4	1	0	2	2	4	2	6	17
Elizabethkingia sp. 2-6	1	2	1	2	4	1	6	17
Elizabethkingia sp. JS20170427COW	0	0	0	0	2	0	6	8
Elizabethkingia sp. M8	1	0	1	2	4	1	6	15
Elizabethkingia ursingii G4123	1	0	1	2	5	1	6	16
[truncated: 206 more columns]

## Sheet: AA
AA	10	Total	Column1	Column2	Column3	Column4	Column5	Column6	Column7	Column8	Column9	Column10	Column11	Column12	Column13	Column14	Column15	Column16	Column17	Column18	Column19	Column20	Column21	Column22	Column23	Column24	Column25	Column26	Column27	Column28	Column29	Column30	Column31	Column32	Column33	Column34	Column35	Column36	Column37	Column38	Column39	Column40	Column41	Column42	Column43	Column44	Column45	Column46	Column47
Elizabethkingia anophelis 0422	0	0
Elizabethkingia anophelis 090-MNO-R	0	0
Elizabethkingia anophelis 2-14	0	0
Elizabethkingia anophelis 2-62	0	0
Elizabethkingia anophelis 2-8	0	0
Elizabethkingia anophelis 2002C02-176	0	0
Elizabethkingia anophelis 2002N07-090	0	0
Elizabethkingia anophelis 2008N07-201	0	0
Elizabethkingia anophelis 2008S01-229	0	0
Elizabethkingia anophelis 2022CK-00262	0	0
Elizabethkingia anophelis 2023CK-00282	0	0
Elizabethkingia anophelis 229-MNO-R	0	0
Elizabethkingia anophelis 277-17	0	0
Elizabethkingia anophelis 296-96	0	0
Elizabethkingia anophelis 313-22	0	0
Elizabethkingia anophelis 3375	0	0
Elizabethkingia anophelis 343-63	0	0
Elizabethkingia anophelis 344-1	0	0
Elizabethkingia anophelis 346-66	0	0
Elizabethkingia anophelis 346-72	0	0
Elizabethkingia anophelis 347-10	0	0
Elizabethkingia anophelis 347-50	0	0
Elizabethkingia anophelis 347-96	0	0
Elizabethkingia anophelis 348-50	0	0
Elizabethkingia anophelis 349-83	0	0
Elizabethkingia anophelis 351-72	0	0
Elizabethkingia anophelis 354-72	0	0
Elizabethkingia anophelis 354-87	0	0
Elizabethkingia anophelis 355-58	0	0
Elizabethkingia anophelis 356-17	0	0
Elizabethkingia anophelis 362-2	0	0
Elizabethkingia anophelis 367-19	0	0
Elizabethkingia anophelis Ag1	1	1
Elizabethkingia anophelis AR4-6	1	1
Elizabethkingia anophelis AR6-8	1	1
Elizabethkingia anophelis As1	0	0
Elizabethkingia anophelis AWYL_1	0	0
Elizabethkingia anophelis C08	0	0
Elizabethkingia anophelis CSID_3000521207	0	0
Elizabethkingia anophelis CSID_3015183678	0	0
Elizabethkingia anophelis CSID_3015183681	0	0
Elizabethkingia anophelis CSID_3015183684	0	0
Elizabethkingia anophelis E6809	0	0
Elizabethkingia anophelis EAV_NNN508	0	0
Elizabethkingia anophelis EAV_NVB490	0	0
Elizabethkingia anophelis EAV_NVH72	0	0
Elizabethkingia anophelis EAV_VTKC53	0	0
Elizabethkingia anophelis F3201	0	0
Elizabethkingia anophelis F3543	0	0
Elizabethkingia anophelis FDAARGOS_132	0	0
Elizabethkingia anophelis FDAARGOS_134	0	0
Elizabethkingia anophelis FDAARGOS_198	0	0
Elizabethkingia anophelis FMS-007	0	0
Elizabethkingia anophelis JM-87	0	0
Elizabethkingia anophelis JUNP 353	0	0
Elizabethkingia anophelis MSU001	1	1
Elizabethkingia anophelis NUHP1	0	0
Elizabethkingia anophelis OSUVM2	0	0
Elizabethkingia anophelis R26	1	1
Elizabethkingia anophelis SEA01	0	0
Elizabethkingia anophelis SUE	0	0
Elizabethkingia anophelis Ytc	1	1
Elizabethkingia bruuniana ATCC 33958	0	0
Elizabethkingia bruuniana FDAARGOS_1031	0	0
Elizabethkingia bruuniana G0146	0	0
Elizabethkingia meningoseptica 2022CK-00380	0	0
Elizabethkingia meningoseptica Em1	0	0
Elizabethkingia meningoseptica Em2	0	0
Elizabethkingia meningoseptica Em3	0	0
Elizabethkingia meningoseptica G4076	0	0
Elizabethkingia meningoseptica G4120	0	0
Elizabethkingia meningoseptica KC1913	0	0
Elizabethkingia meningoseptica NCTC10016	0	0
Elizabethkingia miricola BM10	0	0
Elizabethkingia miricola EM798-26	0	0
Elizabethkingia miricola FL160902	0	0
Elizabethkingia miricola MEYL_1	0	0
Elizabethkingia miricola Mir-N11	0	0
Elizabethkingia miricola NW-2-4	0	0
Elizabethkingia sp. 2-6	1	1
Elizabethkingia sp. JS20170427COW	0	0
Elizabethkingia sp. M8	0	0
Elizabethkingia ursingii G4123	0	0
[truncated: 206 more columns]
